# Supplementary material for: Modulation of Cell-Cycle Progression by Hydrogen Peroxide-Mediated Cross-Linking and Degradation of Cell-Adhesive Hydrogels
Source: Cells. 2022 Mar 3;11(5):881. doi: 10.3390/cells11050881 (PMC8909037; doi:10.3390/cells11050881)
Supplement: Supplementary file 1 [file cells-11-00881-s001.zip]

Archive with 3 entries (3 files):
- Movie S1_Live-Imaging_HeLaFucci2.mp4
- Movie S2_Live-Imaging_NMuMGFucci2.mp4
- Supplementary Information.pdf
